# Supplementary material for: Validation and Selection of New Reference Genes for RT-qPCR Analysis in Pediatric Glioma of Different Grades
Source: Genes (Basel). 2021 Aug 27;12(9):1335. doi: 10.3390/genes12091335 (PMC8468898; doi:10.3390/genes12091335)
Supplement: Supplementary file 1 [file genes-12-01335-s001.zip]

Archive with 1 entries (1 files):
- genes-1319305-supplementary.pdf
